# Supplementary material for: PAICS contributes to gastric carcinogenesis and participates in DNA damage response by interacting with histone deacetylase 1/2
Source: Cell Death Dis. 2020 Jul 6;11(7):507. doi: 10.1038/s41419-020-2708-5 (PMC7338359; doi:10.1038/s41419-020-2708-5)
Supplement: Supplementary file 5 — Supplementary Table S1 [file 41419_2020_2708_MOESM5_ESM.xlsx]

## Sheet: 3
Master Protein Accession	Entry name	Description	Coverage [%]	# Peptides	# PSMs	# Unique Peptides	# AAs	MW [kDa]	calc. pI	Abundances	# Protein Groups
P35908	K22E_HUMAN	Keratin, type II cytoskeletal 2 epidermal OS=Homo sapiens OX=9606 GN=KRT2 PE=1 SV=2	29	21	24	15	639	65.4	8	6.58949e+08	1
P04264	K2C1_HUMAN	Keratin, type II cytoskeletal 1 OS=Homo sapiens OX=9606 GN=KRT1 PE=1 SV=6	19	15	17	11	644	66	8.12	5.0937e+08	1
P13645	K1C10_HUMAN	Keratin, type I cytoskeletal 10 OS=Homo sapiens OX=9606 GN=KRT10 PE=1 SV=6	20	16	20	14	584	58.8	5.21	7.10346e+08	1
P35527	K1C9_HUMAN	Keratin, type I cytoskeletal 9 OS=Homo sapiens OX=9606 GN=KRT9 PE=1 SV=3	11	7	9	7	623	62	5.24	1.36017e+08	1
P13647	K2C5_HUMAN	Keratin, type II cytoskeletal 5 OS=Homo sapiens OX=9606 GN=KRT5 PE=1 SV=3	13	10	12	5	590	62.3	7.74	2.30739e+07	1
P22234	PUR6_HUMAN	Multifunctional protein ADE2 OS=Homo sapiens OX=9606 GN=PAICS PE=1 SV=3	9	5	5	5	425	47	7.23	1.45637e+08	1
P02533	K1C14_HUMAN	Keratin, type I cytoskeletal 14 OS=Homo sapiens OX=9606 GN=KRT14 PE=1 SV=4	8	4	5	2	472	51.5	5.16	2.41959e+06	1
P10809	CH60_HUMAN	60 kDa heat shock protein, mitochondrial OS=Homo sapiens OX=9606 GN=HSPD1 PE=1 SV=2	4	3	3	3	573	61	5.87	1.51785e+07	1
P40227	TCPZ_HUMAN	T-complex protein 1 subunit zeta OS=Homo sapiens OX=9606 GN=CCT6A PE=1 SV=3	5	3	3	3	531	58	6.68	2.72693e+06	1
P10155	RO60_HUMAN	60 kDa SS-A/Ro ribonucleoprotein OS=Homo sapiens OX=9606 GN=RO60 PE=1 SV=2	3	2	2	2	538	60.6	8.03	1.08801e+06	1
P61978	HNRPK_HUMAN	Heterogeneous nuclear ribonucleoprotein K OS=Homo sapiens OX=9606 GN=HNRNPK PE=1 SV=1	2	1	2	1	463	50.9	5.54	1.0834e+06	1
P14618	KPYM_HUMAN	Pyruvate kinase PKM OS=Homo sapiens OX=9606 GN=PKM PE=1 SV=4	3	1	1	1	531	57.9	7.84	1.52452e+06	1
Q02413	DSG1_HUMAN	Desmoglein-1 OS=Homo sapiens OX=9606 GN=DSG1 PE=1 SV=2	3	2	2	2	1049	113.7	5.03	1.24919e+06	1
Q9Y6V0	PCLO_HUMAN	Protein piccolo OS=Homo sapiens OX=9606 GN=PCLO PE=1 SV=5	0	1	1	1	5142	560.4	6.47	28025754	1
P50990	TCPQ_HUMAN	T-complex protein 1 subunit theta OS=Homo sapiens OX=9606 GN=CCT8 PE=1 SV=4	4	2	2	2	548	59.6	5.6	2.15974e+06	1
O76031	CLPX_HUMAN	ATP-dependent Clp protease ATP-binding subunit clpX-like, mitochondrial OS=Homo sapiens OX=9606 GN=CLPX PE=1 SV=2	2	1	1	1	633	69.2	7.58	294064	1
P05089	ARGI1_HUMAN	Arginase-1 OS=Homo sapiens OX=9606 GN=ARG1 PE=1 SV=2	3	1	1	1	322	34.7	7.21	549866	1
P48741	HSP77_HUMAN	Putative heat shock 70 kDa protein 7 OS=Homo sapiens OX=9606 GN=HSPA7 PE=5 SV=2	3	1	1	1	367	40.2	7.87	533443	1
P49591	SYSC_HUMAN	Serine--tRNA ligase, cytoplasmic OS=Homo sapiens OX=9606 GN=SARS PE=1 SV=3	2	1	1	1	514	58.7	6.43	243851	1
P31948	STIP1_HUMAN	Stress-induced-phosphoprotein 1 OS=Homo sapiens OX=9606 GN=STIP1 PE=1 SV=1	2	1	1	1	543	62.6	6.8	919789	1
Q13547	HDAC1_HUMAN	Histone deacetylase 1 OS=Homo sapiens OX=9606 GN=HDAC1 PE=1 SV=1	2	1	1	1	482	55.1	5.48	540463	1
Q14739	LBR_HUMAN	Delta(14)-sterol reductase OS=Homo sapiens OX=9606 GN=LBR PE=1 SV=2	2	1	1	1	615	70.7	9.36	536884	1
Q86YZ3	HORN_HUMAN	Hornerin OS=Homo sapiens OX=9606 GN=HRNR PE=1 SV=2	2	1	1	1	2850	282.2	10.04	472419	1
Q99832	TCPH_HUMAN	T-complex protein 1 subunit eta OS=Homo sapiens OX=9606 GN=CCT7 PE=1 SV=2	2	1	1	1	543	59.3	7.65	346193	1
Q15645	PCH2_HUMAN	Pachytene checkpoint protein 2 homolog OS=Homo sapiens OX=9606 GN=TRIP13 PE=1 SV=2	2	1	1	1	432	48.5	6.09	474225	1
Q9C0C4	SEM4C_HUMAN	Semaphorin-4C OS=Homo sapiens OX=9606 GN=SEMA4C PE=1 SV=2	1	1	1	1	833	92.6	7.28	479629	1
Q16777	H2A2C_HUMAN	Histone H2A type 2-C OS=Homo sapiens OX=9606 GN=HIST2H2AC PE=1 SV=4	22	1	1	1	129	14	10.9	626042	1
